# Supplementary material for: Yamogenin-Induced Cell Cycle Arrest, Oxidative Stress, and Apoptosis in Human Ovarian Cancer Cell Line
Source: Molecules. 2022 Nov 24;27(23):8181. doi: 10.3390/molecules27238181 (PMC9740764; doi:10.3390/molecules27238181)
Supplement: Supplementary file 1 [file molecules-27-08181-s001.zip]

Archive with 1 entries (1 files):
- molecules-2026621-supplementary.pdf
